# Supplementary material for: Peripheral immunity is associated with cognitive impairment after acute minor ischemic stroke and transient ischemic attack
Source: Sci Rep. 2024 Jul 13;14:16201. doi: 10.1038/s41598-024-67172-w (PMC11246473; doi:10.1038/s41598-024-67172-w)
Supplement: Supplementary file 3 — Supplementary Tables. [file 41598_2024_67172_MOESM3_ESM.xlsx]

## Sheet: supplementary table S1
Supplementary table S1.Univariate and multivariate regression analysis of statistically significant variables
	Univariate logistic regression	Multivariate logistic regression	base modela
	OR(95%CI)	OR(95%CI)	OR(95%CI)
Age(>=65y)	1.211(0.696~2.105)
Sex (female)	2.415(1.304~4.471)**	2.343(1.142~4.806)*	2.227(1.118~4.437)*
Education level
<=6yb
6-12yb	0.425(0.21~0.86)*	0.337(0.147~0.772)**	0.386(0.177~0.841)*
>12yb	0.136(0.056~0.332)***	0.109(0.039~0.303)***	0.096(0.036~0.258)***
diagnose
TIA
stroke	3.778(1.067~13.372)*
TOAST
LAA (%)
cardioembolism (%)
small-vessel occlusion (%)	0.688(0.373~1.27)	0.552(0.271~1.125)
Others (%)	2.795(1.167~6.696)*	2.174(0.795~5.942)
Height(cm)	0.947(0.911~0.984)**
Hypertension	2.926(1.326~6.455)**	2.974(1.188~7.445)*	3.111(1.264~7.657)*
previous stroke	1.873(1.005~3.491)*	2.221(1.059~4.655)*	2.143(1.051~4.369)*
SBP (mmHg)	1.015(1.002~1.029)*
NIHSS score	1.241(1.032~1.492)*	1.28(1.027~1.596)*	1.242(1.004~1.538)*
DWMH score	1.613(1.137~2.288)**	4.376(1.221~15.68)*	1.555(1.038~2.331)*
Fezakas score	1.248(1.029~1.514)*	0.551(0.272~1.112)

## Sheet: supplementary table S2
Supplementary table S2. The missing data
Follow-up	Height(cm)	weight(kg)	PVH	DWMH	FBG (mmol/L)	Total cholesterol(mmol/L)	Triglyceride (mmol/L)	HDL (mmol/L)	LDL (mmol/L)	Uric acid (umol/L)	Homocysteine (umol/L)	Glycosylated hemoglobin
1	175	85	1	2	6.4	3.57	1.93	0.89	2.17	770	9.43	5.5
1	172	75	0	0	5.15	4.65	1.85	0.94	3.29	309	14.7	5.7
1	167	80	2	2	5.21	5.49	1.93	1.3	3.74	306	18.8	5.8
1	169	53	2	2	4.3	4.95	1.08	1.36	2.83	293	19.3	5.7
1	176	75	2	2	4.68	4.94	1.62	0.98	3.32	286	15.5	5.8
1	182	77	2	2	7.21	3.74	1.07	0.86	2.35	257	10	7.7
1	178	82.5	1	1	7.28	3.64	1.77	0.74	2.37	279	11.2	8.5
1	170	75	0	0	3.65	3.91	1.19	0.95	2.35	246	16.1	5.8
1	174	87.5	1	1	7.6	4.6	1.65	0.88	3.65	299	20.1	7.4
1	150	70	1	1	5.01	6.54	2.4	1.21	4.68	257	46.7	5.5
1	160	60	1	0	5.1	5.95	1.8	1.35	3.87	273	11.8	6.1
1	172	80	1	1	4.95	4.17	2.36	1.05	2.51	243	14.2	6
1	152	50	1	1	5.71	4.77	1.19	1.09	3.07	264	11.8	7.2
1	178	83	1	0	8.07	5.37	1.3	1.47	3.47	411	13.4	5.7
1	180	85	0	0	5.22	4.58	3.19	0.87	2.47	385	13.1	6
1	160	65	0	0	9.75	3.51	1.36	0.87	1.84	204	9.4	14.2
1	#NULL!	#NULL!	2	2	4.72	4.45	0.96	1.44	2.15	289	11.8	5.2
1	167	65	1	0	6.37	5.73	2	1.33	3.5	367	11.5	7
1	170	65	2	2	11.48	2.82	0.83	0.81	1.46	251	12.2	8.2
1	178	70	1	1	4.69	4.45	1.63	0.92	2.66	353	11.6	5.7
1	173	65	1	0	4.66	3.5	1.3	0.83	2.1	313	16.3	5.1
1	166	67	1	0	4.84	5.05	2.22	1.07	3.12	343	14.9	5.3
1	172	70	2	1	7.53	3.48	3.59	0.9	1.81	300	15.7	8.2
1	172	72	1	0	6.55	3.47	5.39	0.98	1.41	343	10.5	7.9
1	176	74	1	1	5.61	5.39	2.17	1	3.56	520	20.4	6.2
1	178	78	1	1	5.27	4.56	2.13	1.18	2.46	490	12.6	5.6
1	160	42.5	0	0	4.67	3.92	0.97	1	2.1	257	7.9	6.1
1	174	80	2	1	5.79	4.04	1.77	0.98	2.4	376	11.7	6.6
1	171	60	1	0	4.3	4.58	0.63	1.51	2.2	266	11.9	5.7
1	173	83	0	0	5.58	4.41	1.26	1.17	2.63	389	34.3	5.8
1	158	63	1	1	10.36	4.58	1.4	1.11	2.96	173	7.4	8.3
1	159	70	1	1	4.97	5.93	1.1	1.62	3.4	326	10.5	6.1
1	165	71	2	1	4.87	3.38	1.25	0.68	2.17	239	12.1	5.4
1	174	75	1	1	7.53	3.24	2.65	0.92	1.63	346	11.2	7.2
1	170	75	1	0	6.85	3.47	1.43	0.82	2.05	#NULL!	#NULL!	#NULL!
1	178	80	1	1	4.83	4.5	#NULL!	#NULL!	#NULL!	332	22.9	5.5
1	158	65	3	3	5.81	4.73	1.21	1.09	3.1	175	7.8	5.7
1	170	80	1	1	4.73	5.27	2.55	1.01	3.41	391	11.7	5.3
1	155	55	2	1	4.91	5.67	1.91	1.31	3.23	328	10.9	5.6
1	170	70	2	1	4.98	5.04	1.62	0.85	3.12	502	15.3	5.7
1	170	65	1	1	4.99	5.37	1.41	0.96	3.11	310	34.4	5.2
1	160	65	1	1	5.88	2.98	1.77	0.83	1.41	382	15.9	#NULL!
1	173	60	0	0	5.77	4.26	0.64	0.94	2.65	237	27.2	5.1
1	165	45	2	1	4	4.01	0.84	1.3	1.81	213	81.5	4.8
1	180	82.5	1	0	7.46	4.82	4.06	1.09	2.61	411	19.6	5.8
1	168	63	2	1	5.2	4.78	1.76	2.31	1.75	353	14.5	5.7
1	170	75	1	1	5.37	4.23	1.02	0.8	2.3	325	21.6	5.2
1	171	75	1	1	6.2	3.33	1.62	0.86	2.09	428	40.6	6.7
1	161	67	1	0	5.25	4.69	1.88	0.89	2.58	272	14.1	5.5
1	172	75	1	1	5.74	8.74	0.98	1.16	6.15	491	15.2	6.3
1	173	65	2	2	5.05	3.33	0.84	0.93	1.77	323	12.5	5.2
1	165	75	1	0	4.68	4.53	1.55	1.14	2.66	432	13.2	5.3
1	165	58	2	1	4.95	5.11	0.9	1.45	2.82	302	13.4	6.1
1	155	48	1	1	4.13	5.44	0.55	1.82	2.72	211	10.9	6.7
1	170	65	1	0	5.01	3.9	0.79	0.88	2.27	292	18.6	5.6
1	175	80	2	2	8.92	4.5	2.5	1.17	2.39	330	32.7	6.9
1	179	86	1	1	5.26	4.51	1.56	1.12	2.44	274	16.4	6.2
1	155	55	1	1	5.67	4.33	1.65	0.89	2.65	266	14.5	5.9
1	169	79	1	1	8.65	4.46	2.04	0.9	2.65	296	12.6	9
1	176	85	2	2	6.31	4.63	3.21	1.07	3.09	403	17.5	6.8
1	170	70	0	0	8.68	4.96	2.62	1.17	3.09	290	15.7	8.8
1	160	75	2	2	5.69	3.93	1.56	0.9	1.96	345	8.4	7.1
1	150	60	3	2	5.88	3.14	1.36	0.88	1.99	273	14.8	6.2
1	170	69	1	1	6.6	2.86	0.91	0.92	1.27	278	8.8	7
1	166	76	1	1	4.85	4.49	1.13	0.96	3.03	270	9.3	#NULL!
1	162	66	1	1	4.28	5.75	1.81	1.2	3.16	283	10.6	5.9
1	160	54	1	1	4.82	4.36	0.7	1.26	2.96	306	11.4	5.7
1	165	67	1	1	9.89	3.45	1.54	0.86	2.29	445	16.1	7.9
1	172	72	1	1	7.01	4.18	2.03	0.94	2.72	252	10.1	8
1	172	80	2	1	4.5	4.99	2.57	0.86	3.29	402	97.6	6.3
1	168	75	1	0	4.8	4.44	0.83	0.89	2.73	351	14	5.6
1	162	73	2	2	13.74	6.31	1.93	1.15	4.48	348	10.8	9.6
1	180	63	1	0	4.34	2.58	0.45	1.27	1.14	314	16.6	5.4
1	168	90	1	0	5.43	3.52	3.48	0.65	2.28	340	44.8	5.8
1	172	90	1	1	5.1	3.98	1.45	0.84	2.67	395	11.5	7.9
1	170	68	2	2	5.39	4.15	1.85	0.79	2.25	#NULL!	8.2	5.6
1	170	75	0	0	6.93	4.57	1.71	1.03	3.05	387	11.9	7.5
1	160	55	1	1	4.79	4.58	1.92	1.31	2.94	586	43.3	4.9
1	169	85	1	1	5.93	5.78	1.57	0.92	3.88	396	11.4	5.9
1	166	66	0	0	5.15	4.9	1.17	0.85	3.64	448	10.8	5.9
1	165	70	1	1	5.35	2.62	1.22	0.57	1.44	300	13.4	4.9
1	170	70	1	1	5.19	4.93	0.89	1.03	3.58	339	10.7	5.9
1	176	80	1	1	12.73	6.82	2.39	1.12	5.11	202	10	10.3
1	170	80	0	0	4.29	3.54	1.02	0.88	2.37	179	14.2	5.4
1	165	80	1	0	8.92	4.87	2.35	1.07	3.33	#NULL!	12	8.2
1	173	75	1	1	6.76	4.89	2.14	0.94	3.51	203	8.6	8.51
1	170	73	1	0	6.72	5.72	1.99	1.1	4.06	293	7.7	6.7
1	#NULL!	#NULL!	2	1	6.04	4.75	1.51	1.4	3.09	395	6.04	6.4
1	165	65	1	1	5.5	5.38	1.19	1.29	3.72	318	12.2	5.5
1	170	90	1	1	5.15	3.63	1.87	0.79	2.47	380	11.3	5.2
1	175	95	0	0	5.89	4.96	0.98	0.86	3.66	440	9.6	6.1
1	159	70	0	1	5.37	3.9	2.01	1.09	1.99	375	11.2	6.3
1	170	79	1	1	6.85	5	1.25	1.06	3.49	297	24	6.7
1	165	60	1	1	5.19	8.15	2.74	1.29	5.48	346	10.3	5.3
1	168	60	0	0	7.7	3.58	1.48	0.71	2.49	244	11.2	7.5
1	172	80	1	1	5.68	3.8	1.93	0.72	2.79	300	13.5	6.2
1	172	70	0	0	5.66	5.4	2.26	1.06	3.94	380	10.7	5.4
1	171	77	2	2	7.26	4.51	1.08	1.27	2.92	259	32.7	6.7
1	167	80	1	1	4.75	3.89	0.65	0.96	2.74	304	11	5.3
1	170	70	1	0	6.46	4.31	1.05	1.13	2.57	424	11.1	6
1	164	84	1	1	5.4	5.27	1.89	1.03	3.77	380	10.2	#NULL!
1	160	#NULL!	1	1	5.33	4.31	1.63	1.1	2.42	324	9.8	5.9
1	176	73	1	0	8.08	5.63	1.03	1.41	3.96	269	11.1	6.9
1	164	55	1	1	7.77	3.09	2.21	0.82	2.33	357	10.4	6.8
1	162	63	1	0	6.36	3.43	1.03	0.94	2.17	287	11.6	6.6
1	168	82.5	1	1	4.35	10.08	8.94	1.27	5.88	561	17.3	6.7
1	160	60	1	0	10.05	7.96	14.18	0.81	3.78	254	9.82	8.4
1	175	80	0	0	4.7	5.15	1.84	1	3.68	397	16.8	6.6
1	170	69	2	1	5.16	4.33	1.86	0.87	3.08	562	11.6	5.5
1	165	70	0	1	5.98	4.56	2.03	1.02	3.2	333	16.3	#NULL!
1	170	85	1	1	5.05	5.01	2.03	0.97	3.24	438	19.9	5.7
1	165	70	1	1	6.03	5.33	1.45	1.2	3.9	366	14.34	6.1
1	160	60	2	2	5.68	6.75	1.69	1.8	4.66	254	9.5	6.1
1	170	75	1	0	6.04	3.46	1.43	0.94	2.37	331	10.81	6.4
1	170	80	0	0	9.08	3.79	1.4	1.12	2.51	287	13.02	9.6
1	172	65	2	2	5.16	4.75	2.04	0.89	3.42	237	9.38	6.5
1	172	70	1	1	6.91	3.89	3.06	1	2.49	312	10.71	5.6
1	160	60	2	2	4.88	3.86	1.07	1.08	2.62	339	7.48	5.2
1	172	60	1	1	7.35	6.26	1.19	1.46	4.75	280	6.76	7
1	160	60	3	3	8.27	4.73	1.81	1.05	3.36	236	10.69	7.8
1	155	60	1	0	4.64	6.26	1.19	1.46	4.75	280	6.76	5.3
1	160	54	1	0	5.45	5.6	1.16	1.21	4.15	316	11.43	5.5
1	170	75	1	0	4.92	2.37	1.33	0.97	1.36	259	19.17	5.6
1	173	63	0	0	5.37	6	1.47	1.24	4.7	310	8.68	5.9
1	156	68	1	1	5.95	4.54	0.84	1.2	3.28	226	11.75	5.8
1	172	65	1	0	7.54	4.2	0.92	1	3.18	225	13.08	8.3
1	168	65	1	0	5.18	4.69	0.6	1.13	2.744	344	13.4	5.4
1	155	67	#NULL!	#NULL!	5.75	4.87	1.74	0.87	3.74	243	12.58	5.9
1	167	65	1	0	5.69	5.12	1.72	0.92	3.91	476	16.37	6
1	160	70	1	0	4.92	3.47	1.7	0.67	2.48	242	8.75	5.7
1	160	55	1	1	5.31	5.72	1.75	1.04	3.84	272	11	6
1	174	74	3	3	4.77	3.33	1.08	1.13	2.06	266	8.69	5.7
1	156	56	1	1	11.33	4.1	3.91	0.86	2.82	251	7.41	11.1
1	171	81	1	1	8.84	3.94	1.42	1.11	2.69	283	8.66	7.2
1	160	60	1	1	9.11	4.59	1.43	1.36	2.9	248	5.52	8
1	170	64	0	0	8.44	3.94	1.42	1.11	2.69	283	8.66	7.2
1	160	62	2	2	4.65	5.15	1.62	1.19	3.72	257	16.73	5.6
1	170	70	1	0	7.86	2.77	1.57	0.69	1.75	365	34.36	7.5
1	172	62	1	1	4.64	3.74	0.83	0.99	2.51	319	21.26	5.4
1	173	93	1	1	4.64	3.29	0.86	0.84	2.23	264	9.27	5.3
1	171	65	1	1	5.38	4.36	1.17	1.28	2.82	254	7.08	5.3
1	184	75	1	1	4.77	3.83	0.8	1.26	2.41	306	7.95	5.2
1	185	92	1	1	8.59	4.5	2.77	1.06	2.82	290	27.79	5.2
1	165	65	3	3	5.3	3.38	0.44	0.92	2.24	363	9.05	5.8
1	174	80	2	3	4.39	4.1	1.17	0.91	2.86	345	11.82	5.5
1	172	90	2	1	6.33	4.31	1.85	0.92	2.92	418	11.88	6.1
1	178	80	1	1	8.41	4.36	1.08	1.32	2.53	288	12.19	8.4
1	164	71	3	2	5.12	2.45	0.64	0.71	1.5	253	6.75	7.7
1	168	75	1	0	9.75	4.73	1.92	0.8	3.49	422	11.99	9.1
1	168	60	1	0	5.04	4.68	2.19	1.12	3.07	312	9.99	6.2
1	158	80	1	1	9.98	6.75	1.33	1.18	5.07	348	9.99	8.6
1	168	63	2	1	5.54	5.63	1.48	1.23	3.66	353	5.72	6.1
1	179	90	1	0	4.93	2.75	1.22	0.9	1.47	287	9.96	5.8
1	174	72	1	0	5.61	3.43	2.36	0.61	2.34	327	11.65	5.9
1	165	80	#NULL!	#NULL!	7.99	4.74	1.55	0.82	3.26	228	19.1	19.1
1	162	85	1	0	4.59	4.98	1.07	1	3.55	369	7.65	5.6
1	166	57	1	0	5.23	5.83	1.8	1.28	4	241	21.11	6.2
1	174	85	2	2	7.19	3.64	1.03	1.01	2.4	244	14.62	8.2
1	167	76	#NULL!	#NULL!	7.11	2.88	1.64	0.97	1.64	263	11.33	6.8
1	160	65	0	1	5.74	3.5	1.92	0.71	2.35	423	28.95	6.4
1	#NULL!	#NULL!	#NULL!	#NULL!	5.61	5.44	1.45	0.86	3.84	278	8.76	9.1
1	165	65	1	1	5.15	4.5	1.32	0.68	2.71	339	41.7	6
1	194	100	1	1	5.97	4.17	1.69	0.98	2.7	345	8.22	5.6
1	155	53	#NULL!	#NULL!	9.24	5.22	0.85	1.02	3.57	293	8.38	8.3
1	170	60	1	1	5.17	3.96	0.88	0.93	2.57	380	9.49	5.4
1	176	75	1	0	5.6	3.74	1.84	0.76	2.43	339	9.38	6.9
1	155	47.5	2	1	5.36	4.74	1.28	1.66	2.64	275	6.66	5.8
1	170	65	2	2	4.28	2.64	1.17	0.77	1.62	195	9.4	5.4
1	160	58	#NULL!	#NULL!	#NULL!	5.14	1.82	1.04	3.38	278	11.27	5.5
1	176	92	1	1	5.17	4.87	1.65	0.84	3.39	476	8.36	6.2
1	170	70	1	0	5.72	3.89	2.59	0.96	2.31	230	8.54	7.3
1	160	50	2	2	8.16	3.72	1	0.93	2.42	363	23.76	9.5
1	158	60	#NULL!	#NULL!	5.37	4.29	1.48	0.96	2.74	308	7.12	6
1	170	70	#NULL!	#NULL!	13.65	5.41	1.41	1.31	3.52	207	7.88	10.7
1	173	80	1	1	6.08	3.69	2.02	0.73	2.36	297	14.02	6
1	172	78	2	2	6.83	3.58	1.52	0.9	2.3	372	31.09	6.4
1	160	66	1	1	8.5	7.57	1.34	1.4	5.31	336	14.42	7.6
1	160	62	1	1	6.65	5.01	1.36	1.56	3.1	384	7.61	7.4
1	146	52	2	1	5.36	4.13	2.18	0.83	2.91	266	13.74	6.1
1	168	60	1	1	5.02	5.26	1.81	1.15	3.45	305	11.51	5.8
1	176	75	3	2	5.26	3.88	1.44	1.25	2.28	394	28.16	5.4
1	182	95	1	0	5.39	4.62	1.64	0.9	3.07	437	12.64	5.6
1	160	75	3	2	5.79	4.47	0.69	1.18	2.94	218	7.1	6.1
1	160	60	1	1	4.76	3.42	0.9	0.79	2.18	317	25.3	5.6
1	175	85	1	1	5.32	1.85	1.27	0.65	1.14	289	9.67	6.1
1	166	75	#NULL!	#NULL!	7.08	2.67	0.75	0.84	1.59	304	6.97	6
1	178	80	#NULL!	#NULL!	5.53	3.33	1.09	1.03	1.93	448	11.06	5.4
1	160	45	3	3	5.3	3.64	0.92	1.31	2	406	18.11	5.5
1	160	55	#NULL!	#NULL!	5.86	3.46	0.8	0.99	2.19	343	9.23	5.9
1	158	56	1	1	5.35	4.46	1.33	0.97	2.95	236	9.24	5.6
1	160	70	#NULL!	#NULL!	4.97	6.01	2.75	0.82	4.11	650	16.4	6.4
1	168	58	3	3	5.51	4.77	1.72	0.81	3.18	464	18.22	5.4
1	178	84	#NULL!	#NULL!	8.02	3.65	1.71	0.86	2.26	304	13.51	7.9
1	170	72.5	1	1	10.44	7.25	2.2	0.97	5.13	369	9.93	7.9
1	158	66.6	2	2	5.69	5.13	1.11	1.56	3.19	343	12.51	6.5
1	175	80	2	2	4.78	5.01	0.98	1.55	2.98	274	10.31	5.2
1	173	90	3	3	6.67	4.15	1.53	0.67	2.87	266	49.25	6.5
1	171	60	1	1	5.03	4.8	0.93	0.83	3.34	448	16.94	6.2
1	185	84	1	1	6.1	3.35	1.48	0.91	2.07	338	14.15	5.5
1	165	55	3	3	5.94	6.08	1.9	1.13	4.03	453	14.65	6.2
1	172	72.5	3	3	10.79	4.9	1.9	0.96	3.33	456	14.07	10.6
1	173	67	1	0	5.49	5.89	3.57	0.9	0.91	516	19.62	5.5
1	168	55	3	3	5.31	4.63	1.25	0.89	3.18	491	15.7	5.9
1	155	67	2	2	6.84	6.67	2.63	0.96	4.73	321	10.02	7
1	172	70	1	2	5.08	5.34	1.79	0.91	3.75	327	10.56	6.2
1	166	64	1	1	5.03	4.55	0.73	1.27	3.03	253	9.77	5.6
1	160	60	1	1	8.01	5.7	9.35	0.91	2.11	278	8	7.4
1	165	75	1	1	5.64	6.25	1.6	1.2	4.23	388	7.18	10.3
1	162	62.5	1	2	4.93	4.24	3.46	0.8	2.77	568	17.36	5.6
1	176	70	#NULL!	#NULL!	5.19	3.89	0.84	0.86	2.59	216	13.6	5.5
1	164	70	2	1	5.15	3.73	1.37	1.01	2.42	248	12.34	6.1
1	165	40	2	1	4.76	5.25	2.47	0.98	3.57	551	8.39	5.8
1	156	65	2	2	5.63	5.31	0.85	1.27	3.43	253	11.7	6.3
1	165	87	#NULL!	#NULL!	6.83	2.93	1.44	0.74	1.89	320	9.87	7.9
1	168	82	2	2	13	5.03	2.82	0.81	3.33	333	13.08	10
1	182	100	2	2	7.39	4.15	0.63	1.05	2.66	314	8.14	8.5
1	173	70	0	0	5.13	3.81	1.2	0.69	2.51	402	22.24	5.6
1	169	80	1	1	6.62	2.76	1.11	0.94	1.38	382	10.13	6.1
1	180	67	2	0	4.55	4.1	1.09	0.74	2.78	326	14.57	5.1
1	174	84	2	1	5.05	4.71	1.21	1.32	3.09	367	8.56	5.8
1	180	70	1	2	4.92	5.5	1.5	0.87	3.8	566	118.72	5.7
1	158	#NULL!	1	1	5.28	4.19	1.4	0.88	2.71	406	16.86	#NULL!
1	163	72	2	2	5.38	5.66	0.83	1.35	3.57	246	10.44	5.6
1	175	80	1	1	5.15	4.28	1.82	0.87	2.72	572	17.51	5.6
0	175	79	1	0	5.93	2.82	1.2	0.93	1.54	268	12.33	6.4
0	#NULL!	75	2	2	5.2	5.35	2.17	0.87	3.67	453	12.3	5.4
0	159	58	1	1	4.82	3.68	0.59	1.07	2.05	377	10.05	5.7
0	170	75	0	0	4.75	4.43	2.07	0.94	2.83	460	26.9	5.6
0	170	80	1	0	11.22	3.36	1.01	0.85	2.05	252	10.2	8.5
0	160	60	1	1	5.05	4.05	1.47	0.8	2.62	281	10.1	5.7
0	165	65	1	1	4.99	4.34	2.29	0.77	2.64	229	20.4	6
0	160	65	3	3	4.51	6.52	2.68	1.36	2.54	286	9.6	5.9
0	170	80	2	2	4.54	3.14	0.79	0.7	2.1	398	14.8	5.4
0	169	65	0	0	6.94	4.16	0.87	0.96	2.01	232	15.7	5.6
0	167	71.6	3	3	4.5	4.66	1.29	1.07	3.2	349	28.2	6
0	172	85	0	0	6.35	6.91	7.74	1.89	3.83	325	14	4.2
0	158	58	1	1	18.38	7.41	2.76	1.22	5.02	215	12.8	12.8
0	168	75	3	3	4.57	4.98	0.81	1.19	3.66	301	14.3	5.7
0	175	75	1	1	6.44	5.33	0.99	1.06	4.05	259	9.7	6.7
0	165	75	1	1	6.86	3.96	1.83	1.11	2.32	271	16.5	6.9
0	153	70	1	1	4.82	4.36	1.45	0.92	2.96	331	10.4	5.9
0	163	57	1	1	5.61	6.19	2.87	1.2	3.84	335	12.2	8.4
0	178	85	2	2	6.53	4.9	1.5	0.94	2.51	402	10.6	6.3
0	174	53	0	0	3.91	4.62	1.39	1.37	2.42	274	13.6	6.1
0	176	75	3	3	5.73	3.99	1.84	1.07	2.39	430	74.9	6.9
0	160	70	0	2	5.17	3.34	2.04	0.9	1.86	307	13.1	5.7
0	162	75	2	1	6.44	3.86	7.18	1.01	1.58	446	10	5.3
0	178	75	1	1	9.46	6.69	2.11	1.18	4.2	251	11.1	10.8
0	166	70	1	1	4.26	3.41	1.6	0.97	1.55	208	15.8	5.4
0	174	80	1	1	6.9	3.32	1.5	0.96	1.77	261	#NULL!	6.1
0	163	70	2	1	5.41	5.72	0.95	1.3	3.57	334	13.7	6.6
0	170	72	2	2	4.91	4.17	1.52	0.86	2.43	247	20.3	6.3
0	180	85	1	0	6.4	4.8	2.5	1.02	2.93	442	21.9	6.5
0	172	72.5	1	0	7.56	3.6	1.89	0.72	2.61	425	17.6	6.98
0	173	80	0	0	4.9	3.36	1.15	0.74	2.09	381	13.8	6.5
0	175	63	2	2	5.53	4.93	1.13	1.05	3.18	279	11.9	6.2
0	175	80	1	0	7.69	6.02	5.31	1.59	2.96	445	23.3	7.9
0	174	85	3	3	8.91	4.62	2.39	0.94	2.93	224	13.1	8.4
0	160	55	2	1	4.31	3.72	1.06	0.97	1.94	246	11.8	6.1
0	153	60	2	1	6.69	3.78	1.49	1.13	1.65	229	12.6	7.5
0	162	75	1	1	5.25	3.49	1.99	1.06	1.75	238	12.2	11.6
0	170	67	1	1	4.93	4.55	1.03	1.03	2.72	359	14.6	5.2
0	164	65	1	0	4.37	7.55	0.98	1.45	4.62	238	13.9	5.6
0	169	90	2	2	4.11	4.17	1.89	0.83	2.72	398	12.9	5
0	160	65	3	3	5.17	3.14	1.87	0.77	1.61	291	21.4	6.1
0	159	56	1	1	4.37	4.73	1.42	1.09	3	234	10.6	5.4
0	172	70	0	0	6.88	4.7	1.77	1.3	2.56	243	13.5	7.2
0	175	88	1	0	4.43	3.7	1.1	0.89	2.43	399	15.2	5.5
0	176	85	1	0	9.24	3.07	1.17	0.82	1.57	241	11	10.9
0	164	72.5	1	1	4.73	4.83	1.55	0.99	3.1	320	11.6	5.2
0	163	60	1	0	4.76	2.65	1.01	0.75	1.32	263	17.9	5.1
0	160	65	0	0	6.69	3.78	3.97	0.94	1.8	168	12	7.2
0	160	55	1	1	4.47	4.11	1.7	0.83	2.52	259	#NULL!	5.8
0	162	75	1	1	7.26	4.13	1.58	0.78	2.54	221	9.2	7.9
0	170	64	1	1	6.59	5.09	1.15	1.1	3.29	325	23.2	5.5
0	170	70	0	0	5.43	6.3	7.89	1.68	2.54	331	13.8	5.5
0	170	56	1	1	4.3	4.05	2.3	1.11	1.93	406	12.6	4.9
0	176	74	1	1	6.33	4.12	2.94	1.02	2.58	257	12.3	6.4
0	160	65	1	0	4.51	3.72	0.76	0.74	2.39	271	8.4	5.9
0	159	62	1	1	8.74	8.86	0.76	1.77	1.22	283	10.1	7.7
0	175	75	0	0	7.06	3.91	1.36	0.84	2.39	313	15.3	7.5
0	174	80	2	2	6.37	5.34	3.01	1.08	3.3	345	11.6	7.1
0	175	85	2	2	5.58	5.02	2.95	1.19	2.63	488	13.6	6.7
0	170	75	2	2	9.26	5.93	1.07	1.06	4.07	317	16.8	8.5
0	170	70.5	2	2	6.81	4.51	1.3	0.95	2.76	262	26.8	6.3
0	163	60	1	2	5.13	3.59	4.35	0.96	1.8	293	13.3	5.8
0	150	60	2	1	5.1	5.55	6.19	1.51	1.77	275	14.3	5.7
0	166	65	1	1	10.7	5.54	3.03	1.29	3.62	#NULL!	10	10.2
0	165	51	1	1	4.21	4.19	0.8	1.16	2.42	298	23	6.2
0	155	55	1	1	6.6	5.66	1.51	1.27	3.22	221	12.4	6.8
0	169	70	2	1	4.9	4.8	2.53	1.05	2.72	401	11.2	5.5
0	164	70	1	1	8.35	3.59	1.51	0.82	2.16	235	10	8.4
0	165	70	0	0	14.77	5.91	2.51	1.28	3.72	155	15.3	11.2
0	170	70	1	1	7.06	4.2	1.22	1.03	2.29	195	10.3	9.9
0	150	55	1	0	6.23	2.67	1.12	0.67	1.53	187	11.3	8.1
0	168	70	1	1	3.61	4.36	3.59	0.56	2.64	#NULL!	9.9	6.1
0	172	65	1	0	4.6	4.3	1	0.83	2.76	366	10	5.8
0	170	70	1	1	4.95	5.13	2.14	1.19	2.98	269	15.5	6.6
0	168	75	1	1	13.1	3.7	1.02	0.82	2.27	238	13.9	7.9
0	168	63	1	1	8.21	3.6	1.26	0.89	1.84	385	21.6	8.4
0	170	77	1	1	6.26	4.43	2.15	0.47	2.73	396	10.8	5.7
0	169	65	1	0	4.63	4.26	1.51	0.96	2.51	285	12.4	6
0	170	50	#NULL!	#NULL!	4.47	3.52	1.24	1.2	1.27	320	22.1	5.8
0	174	70	1	1	8.27	3.53	2.32	0.7	2.19	353	11.2	6.1
0	178	80	2	2	5.09	4.13	1.37	0.9	2.7	421	17.2	6.2
0	170	92	0	0	4.97	4.63	1.15	0.97	3.26	#NULL!	16	6.1
0	170	70	0	0	9.81	3.41	1.57	0.87	2.02	230	10.3	7.8
0	160	65	0	0	10.31	3.59	3.39	0.9	1.91	316	10.3	10.6
0	#NULL!	#NULL!	1	1	11.15	3.54	0.79	0.91	2.37	301	12.5	9.4
0	165	68	1	1	5.85	4.47	1.73	1.06	2.84	#NULL!	11.7	6
0	180	90	1	1	5.82	4.49	1.63	1.11	2.72	#NULL!	#NULL!	6.1
0	164	67	2	1	4.58	3.96	1.54	0.91	2.25	275	11.2	5.7
0	#NULL!	#NULL!	2	2	4.67	4.25	1.2	1.09	2.5	228	12.5	5.6
0	160	70	#NULL!	#NULL!	6.19	3.3	0.58	0.95	1.95	234	13.1	6.1
0	170	77	1	1	6.59	3.67	1.38	0.77	2.55	292	17	6.5
0	181	74	1	0	6.75	3.99	1.38	1	2.44	274	#NULL!	7.7
0	160	68	0	2	7.96	4.32	1.68	1.03	2.73	254	11.9	8
0	170	70	1	0	4	3.71	1.43	0.87	2.09	141	25.3	5.6
0	157	68	1	1	4.39	3.25	2.09	1.01	1.64	237	8.8	6
0	170	70	2	1	4.24	2.76	1.28	0.71	1.48	327	14.7	5.9
0	#NULL!	#NULL!	1	0	#NULL!	2.97	1.01	0.84	1.59	379	16	5.7
0	#NULL!	#NULL!	2	1	4	3.82	1.33	0.94	2.15	331	14.1	5.1
0	158	60	1	1	10.5	4.5	1.89	#NULL!	3.73	#NULL!	25.11	#NULL!
0	#NULL!	#NULL!	1	1	5.35	3.88	2.44	1.03	2.02	322	46.1	6.3
0	160	55	1	0	3.85	4.4	0.86	1.46	2.52	346	10.8	5
0	177	78	1	1	6.41	2.95	1.9	0.65	2.06	410	12.4	7.6
0	170	57	2	2	11.4	5.18	1.68	1.01	3.17	313	14.3	8.6
0	160	70	2	2	5.89	4.5	1.95	1.06	2.74	382	15.4	5.7
0	160	62	3	3	5.12	4.98	1.25	1.15	3.23	287	41.9	5.3
0	155	58	2	1	5.87	4.88	3.37	1.39	2.36	207	10.4	5.9
0	165	60	1	1	5.41	6.59	2.91	1.59	4.01	285	12.2	5.3
0	150	65	1	1	17.89	3.07	1.33	1.16	0.86	268	12.1	10.1
0	159	68	1	1	8.13	5.99	2.42	1.29	3.94	#NULL!	#NULL!	7.8
0	173	67	1	1	5.68	4.28	1.79	1	2.51	314	14.1	5.5
0	167	65	2	2	13.85	4.73	1.56	1.05	3.15	501	44.8	9.4
0	165	75	1	1	5.15	7.44	2.97	1.4	4.44	349	11	6.3
0	165	68	1	0	5.6	4.45	1.28	1.14	2.39	291	12.4	5.5
0	170	88	1	1	5.35	7.28	2.79	1.59	4.31	385	16.8	5.8
0	175	75	3	3	11.06	6.23	1.85	0.98	3.98	359	18.7	8.4
0	175	70	1	1	4.94	4.23	1.36	0.97	2.42	417	19.7	6
0	180	106	1	1	6.12	4.57	2.09	1.01	2.82	407	18.1	5.7
0	172	75	1	1	5.35	5.33	1.79	0.96	3.59	316	32.5	5.5
0	173	65	3	3	#NULL!	3.82	1.5	1.05	2.02	229	24.5	6.2
0	159	65	1	1	#NULL!	5.63	1.2	1.09	3.43	249	22.6	5.6
0	174	74	2	1	12.38	5.75	2.48	1.04	3.42	243	13	9.1
0	162	75	1	1	5.88	5.5	2.27	1.1	2.83	223	10.1	9.6
0	170	75	1	1	6.32	5.51	1.87	1.21	3.51	435	13.1	6.2
0	160	60	1	1	11.03	4.9	2.15	1.01	2.8	285	11.1	6.9
0	172	71	1	0	5.53	4.59	3.64	1.14	2.28	563	12.6	#NULL!
0	160	65	1	1	4.28	3.46	1.64	0.99	1.65	#NULL!	10.6	6.2
0	172	65	1	1	7.46	4.12	2.57	0.87	2.24	236	12.8	7.8
0	171	80	0	0	7.83	4.7	1.83	1.1	2.31	412	18.9	7
0	167	71	3	3	5.51	5.55	4.89	1.34	2.73	423	13.1	5.9
0	174	74	2	2	5.66	4.92	1.35	0.98	3.12	376	20.1	5.9
0	#NULL!	#NULL!	3	2	5.3	3.04	0.53	1.03	1.33	306	11.9	5.7
0	172	72	1	0	4.32	6.64	2.17	1.48	3.41	314	10.1	5.4
0	174	80	1	1	5.5	#NULL!	#NULL!	#NULL!	#NULL!	317	#NULL!	#NULL!
0	163	60	2	1	9.33	4.92	1.03	1.14	3.07	196	12	9.4
0	166	49	0	0	5.78	3.78	0.84	0.83	2.31	259	15.8	5.8
0	167	68	1	0	8.83	5.08	2.57	0.96	2.66	185	12.8	7.8
0	158	65	2	2	5.61	4.04	1.44	1.12	2.05	220	13.9	4.9
0	175	82	2	2	5.11	5.47	1.85	1.07	3.03	#NULL!	95.9	#NULL!
0	162	65	1	1	5.66	4.49	2.24	0.91	2.43	188	12.4	5.4
0	155	55	1	1	7.24	4.46	2.83	1	2.16	320	12.5	6.9
0	178	66	1	1	5.15	5.23	1.64	0.98	3.03	302	13.7	5.5
0	168	75	1	1	5.61	6.09	1.31	1.2	3.88	431	27.6	6
0	160	70	1	1	5.83	4.37	0.9	1.05	2.62	269	12.8	6.1
0	174	80	2	1	5.59	4.53	1.26	0.88	2.88	283	35.7	5.8
0	158	55	1	0	4.82	4.55	2.07	1.01	2.58	283	13.8	6
0	174	60	1	0	5.11	5.19	2.42	0.98	2.74	376	14.5	5.4
0	170	79	1	0	6	5.59	2.21	1.16	3.38	273	59.4	5.7
0	176	85	0	0	#NULL!	3.24	0.91	0.88	1.64	390	12.1	7.6
0	172	60	2	1	5.44	#NULL!	#NULL!	#NULL!	#NULL!	351	16.5	5.6
0	175	95	1	0	13.43	5.71	2.08	1.27	3.51	335	12.3	8.7
0	173	75	1	1	5.79	3.37	1.09	0.79	1.7	383	17.2	5.6
0	166	#NULL!	1	0	5.98	3.43	1.29	0.93	1.51	282	18.7	5.1
0	165	66	1	1	6.28	6.34	2.57	1.41	2.98	333	13.7	5.9
0	160	55	1	1	5.79	7	1.26	1.38	4.63	319	17.1	6.2
0	180	78	1	2	4.75	5.47	1.75	0.9	3.28	407	12.8	6.6
0	165	70	2	2	5.35	4.84	0.8	1.4	2.25	343	11.4	5.4
0	166	60	1	1	4.9	5.33	0.94	1.5	2.63	269	14.4	5.9
0	162	61	2	2	4.79	7.06	1.54	1.6	4.04	254	23.2	5.5
0	170	76	1	1	5.61	4.62	1.54	0.93	2.76	311	19.2	6.3
0	183	75	2	2	10.95	6.36	2.2	1.41	3.79	309	21.6	9.3
0	176	80	1	1	5.72	5.45	3.22	0.94	3.14	248	16.3	5.8
0	165	80	2	2	8.55	6.09	1.25	1.2	3.77	#NULL!	#NULL!	6.9
0	162	60	2	1	4.48	5.25	0.76	1.29	3.3	307	13.6	5.4
0	165	65	1	0	14.18	6.86	4.69	1.21	4.19	279	12.5	8.6
0	174	65	2	1	6.71	2.28	1.7	0.73	0.9	367	43.6	5.8
0	170	60	1	1	6.02	5.57	0.78	1.64	3.11	382	14.3	5.5
0	160	62	1	1	10.53	4.77	1.18	1.15	2.77	343	10.3	9.8
0	173	80.5	2	1	6.57	3.98	1.12	0.95	2.43	386	46.5	6.4
0	180	80	3	3	6.01	3.96	1.17	1.09	2.17	256	75	5.9
0	170	65	3	3	6.8	4.69	1.11	1.02	2.9	192	17	6.1
0	165	67.5	1	1	5.36	4.03	1.32	0.92	2.13	317	11.5	5.9
0	170	85	1	1	10.48	5.65	3.58	1.01	3.53	267	35.1	8.2
0	175	70	3	3	5.16	3.71	1.96	1.06	1.3	334	18.2	5.9
0	#NULL!	#NULL!	1	0	6.44	4.55	2.52	1.23	2.4	457	#NULL!	8.8
0	175	75	1	1	6.22	5.65	2.41	1.25	3.42	366	59.7	6.3
0	156	55	1	1	7.97	5.63	1.68	1.07	3.5	275	14.3	8.1
0	170	82	1	0	17.33	4.11	2.47	0.9	2.4	252	27.5	10.6
0	176	75	2	1	5.15	5.75	1.55	1.27	3.58	383	22.8	4.7
0	175	75	1	1	5.37	3.28	0.85	0.96	1.71	186	15.7	#NULL!
0	170	80	2	1	4.87	7.92	1.96	1.38	5.09	291	18.2	7.9
0	158	56	1	1	4.57	5.82	1.33	1.36	3.42	180	15.2	5.9
0	173	68	1	1	9.31	4.67	1.06	1.02	2.64	142	11.2	8.6
0	170	70	1	1	6.1	3.84	1.71	1.1	2.14	246	11.9	6.2
0	170	70	1	1	5.68	4.89	2.51	1.12	2.86	337	14.2	5.9
0	176	85	0	0	10	4.86	2.71	1.15	2.41	363	14.9	7.7
0	170	87	1	1	8.41	4.36	1.53	0.84	2.89	317	15.3	9.9
0	160	70	1	1	5.91	3.62	2.19	0.77	1.96	312	22.1	7.3
0	157	60	3	0	6.47	4.13	1.16	1.06	2.4	424	19.6	7.9
0	168	63	2	1	6.09	5.43	1.17	1.15	3.29	301	#NULL!	6.2
0	170	85	1	0	6.73	6.4	2.95	1.18	3.85	447	14	7.1
0	172	70	1	1	5.41	#NULL!	#NULL!	#NULL!	#NULL!	#NULL!	#NULL!	#NULL!
0	172	72	2	1	4.51	2.83	0.56	0.73	1.61	288	24.7	6.1
0	175	75	3	3	4.16	5.3	1.21	0.95	3.87	537	15.6	5.8
0	168	60	1	1	4.81	4.87	0.74	1.08	3.42	384	16.9	5.6
0	170	55	1	0	5.05	4.35	0.75	1.15	3.1	136	13.5	5.3
0	157	62	3	3	8.07	3.84	4.8	0.89	1.84	482	9.6	9
0	170	60	3	3	5.66	4.06	1.37	0.88	2.93	329	17.9	5.1
0	165	65	1	1	5.08	4.41	1.98	0.96	2.58	276	12.7	5.9
0	163	75	2	2	5.13	4.07	1.56	0.98	2.74	401	11.8	6
0	162	66	1	0	11.71	4.21	1.67	1.17	2.19	171	12.6	6.6
0	168	75	2	2	5.54	4.23	1.11	1.09	2.75	646	39.4	5.4
0	180	86	2	1	8.3	2.49	1.07	0.84	1.57	289	14.6	7.9
0	174	74	2	1	5.57	2.69	0.68	0.99	1.56	250	7.7	6
0	164	80	1	1	6.18	6.23	1.92	1.16	4.68	328	13.3	8.1
0	167	59	0	0	4.97	3.66	1.02	0.86	2.25	324	14.2	5.1
0	173	80	0	0	4.02	3.46	0.85	0.99	2.29	360	12.4	5.3
0	#NULL!	#NULL!	2	1	9.78	3.19	1.8	0.8	2.15	299	19.4	6.6
0	170	62	0	1	4.48	4.38	1.26	1.33	2.83	236	9.9	5.1
0	170	70	2	1	5.19	3.16	0.87	0.97	1.97	350	17.8	5.3
0	153	57	1	1	12.84	5.15	1.05	1.37	3.46	323	20.4	4.9
0	165	65	1	1	6.19	4.26	1.47	1.3	3.04	254	7.99	6.1
0	158	50	1	1	5.09	4.73	1.89	1.2	3.15	475	25.3	5.2
0	178	85	1	1	10.35	5.97	1.15	1.09	4.06	356	11.8	8.9
0	174	75	2	1	4.79	4.75	2.4	0.83	3.39	324	11.27	5.4
0	158	65	0	0	5.45	3.58	0.82	1.26	2.49	246	16.1	6.1
0	173	70	1	0	5.49	5.8	1.22	1.12	3.75	250	10.7	6.6
0	174	74	3	3	5.93	5	1.97	1.04	3.58	394	14.95	5.8
0	170	80	1	1	5.34	4.36	1.65	0.77	3.18	376	8.93	6.1
0	158	50	1	1	5.43	5.39	1.08	1.35	3.19	209	11.9	6.4
0	163	58	2	2	4.01	4.96	1.02	1.29	2.8	240	12.7	6.4
0	175	80	3	3	6.11	3.39	0.79	0.95	2.3	365	12.01	5.8
0	170	80	1	0	7.78	4.15	1.66	0.77	3.18	168	10.46	7.6
0	170	75	1	1	4.87	3.25	0.92	0.97	2.19	404	15.5	5.8
0	168	65	2	1	6.32	4.39	3.71	1.06	2.1	317	9.8	7.4
0	178	70	1	1	12.85	4.52	4.41	0.91	3.06	255	7.94	12.6
0	165	65	2	0	5.46	3.31	1.81	0.78	2.28	351	18.95	5.2
0	160	60	1	0	4.77	4.92	1.39	1.19	3.44	355	12.82	6
0	153	57	3	2	4.29	4.77	3.31	0.96	3.41	269	13.21	8.2
0	163	69	2	1	#NULL!	4.57	0.99	1.25	3.24	234	9.32	8.3
0	178	100	3	2	5.35	5.54	1.96	1.12	3.38	569	18.1	6
0	158	55	1	1	9.03	4.5	1.69	1.05	3.29	248	11.08	9.6
0	172	58	0	0	4.74	6.67	1.38	1.4	5.01	270	10.22	5.7
0	168	72	1	1	6.26	3.54	1.84	1.01	2.39	224	8.94	6.5
0	165	75	1	2	5.79	4.24	1.29	1.05	3.03	248	16.44	5.7
0	172	65	1	1	11.92	4.62	1.57	1.02	3.51	263	9.88	7.4
0	172	75	1	0	5.29	3.34	1.31	0.86	2.36	318	12.98	6.4
0	160	80	1	1	9.39	3.76	1.75	0.72	2.75	169	11	10.8
0	#NULL!	#NULL!	2	2	5.7	3.67	1.59	0.87	2.61	212	10.03	6.2
0	163	82	3	3	6.55	2.54	1.44	1.26	1.16	264	11.04	6.7
0	170	60	1	1	4.62	4.44	1.11	1.18	3.21	336	25.27	6
0	168	51	1	1	6.15	5.44	0.97	1.48	3.63	228	18.94	5.6
0	158	60	2	1	9.01	5.1	1.53	1.05	3.62	331	7.16	9.9
0	172	70	1	0	7.07	5.28	1.82	1.21	3.52	390	10.99	6.4
0	180	76	2	2	9.67	3.63	1.52	0.84	2.5	314	8.62	9.9
0	159	70	3	3	5.91	4.73	1.97	0.99	3.27	356	12.57	6.5
0	165	70	3	3	4.99	2.63	1.07	0.41	1.88	323	13.23	9
0	170	65	1	1	5.5	4.92	1.09	1.22	3.08	244	11.2	5.6
0	160	75	#NULL!	#NULL!	4.81	4.47	1.27	1.19	2.93	269	62.01	5.7
0	170	60	2	1	12.62	4.3	1.31	1.07	2.8	310	41.01	10.5
0	165	75	1	0	10.02	4.92	2.31	1.67	2.92	344	9.54	8.6
0	155	60	1	1	5.49	4.88	1.17	1.18	3.32	226	6.34	6.4
0	155	63.5	#NULL!	#NULL!	5.47	4.38	1.82	0.89	3.12	265	6.95	6.2
0	160	55	1	1	4.11	5.81	1.61	1.03	3.92	296	36.68	5.8
0	164	65	2	2	5.37	7.26	0.85	1.46	5	445	11.38	5.8
0	160	55	2	1	5.96	5.98	1.71	1.26	3.96	355	13.12	6.1
0	158	70	3	3	8.12	5.28	1.7	1.15	3.45	292	10.24	7.4
0	169	70	2	2	4.75	5.18	1.22	1.13	3.56	327	10.57	5.8
0	163	60	#NULL!	#NULL!	5.07	4.35	1.92	0.91	2.93	319	9.34	6.3
0	150	70	1	1	8.55	5.27	2.18	0.92	3.74	352	12.12	7.1
0	168	70	1	1	5.4	2.67	2.08	0.76	1.62	301	10.14	5
0	160	60	#NULL!	#NULL!	5.86	4.25	1.75	0.89	2.91	349	26.14	6.8
0	164	60	#NULL!	#NULL!	5.07	5.15	2.51	0.93	3.4	368	14.62	5.8
0	170	65	2	2	6.03	4.24	2.06	0.65	3	327	9.09	6.1
0	165	71	2	1	6.26	4.73	1.4	0.94	3.17	299	11.09	7.1
0	175	68	1	0	5.27	5.79	1.7	1.06	3.89	349	45.33	6.2
0	173	94	#NULL!	#NULL!	5.39	5.54	1.82	0.96	3.98	318	12.6	5.7
0	155	72.5	1	2	6.42	2.78	1.17	0.9	1.62	327	7.84	6.3
0	166	69	#NULL!	#NULL!	5.39	3.93	0.86	1.19	2.25	272	16.64	5.9
0	#NULL!	#NULL!	1	1	6.01	3.66	1.14	0.9	2.36	250	25.06	6.7
0	160	52	2	2	5.85	5.1	0.86	1.32	3.4	224	8.1	5.7
0	170	72	#NULL!	#NULL!	5.19	5.11	1.9	1.05	3.27	264	#NULL!	#NULL!
0	158	60	3	3	6.91	6.32	2.26	1.17	4.36	412	18.17	7.4
0	162	60	1	0	6.09	4.71	1.81	0.98	3.11	379	9.61	6.2
0	170	75	#NULL!	#NULL!	6.38	4.24	2.23	1.02	2.51	247	8.63	5.7
0	172	80	#NULL!	#NULL!	5.32	4.5	2.36	0.73	3.06	414	11.54	5.6
0	155	85	#NULL!	#NULL!	6.58	5.88	1.74	1.19	1.05	402	12.61	6.2
0	165	70	2	1	4.92	4.48	1.45	0.94	3.03	277	8.73	5.5
0	155	58	1	1	6.73	3.67	2.86	0.89	2.16	305	4.35	7.2
0	155	70	2	1	6.09	8.65	18.19	0.65	3.64	622	7.15	10.5
0	154	66	#NULL!	#NULL!	5.91	7.4	2.64	1.09	5.12	277	8.66	5.8
0	174	65	#NULL!	#NULL!	5.03	4.22	1.33	0.98	2.8	356	14.79	6
0	168	72.5	2	1	5.49	5.08	1.32	0.92	3.47	279	8.37	6.1
0	170	62	#NULL!	#NULL!	4.51	4.77	1.5	0.98	3.19	437	22.7	5.6
0	181	71	#NULL!	#NULL!	4.78	4.36	1.4	0.92	2.87	362	15.08	6
0	172	68	3	3	7.62	6.08	2.18	1.08	4.36	286	9.22	6.9
0	170	85	2	2	7.01	4.02	1.37	0.97	2.62	261	13.92	7
0	165	60	#NULL!	#NULL!	8.61	2.81	1.95	0.53	1.8	305	7.12	12
0	163	59	2	3	10.66	4.3	2.22	0.78	2.86	319	10.6	8.4
0	173	75	#NULL!	#NULL!	11.73	4.44	1.12	1.11	2.91	204	11.26	8.7
0	170	80	2	2	11.47	5.33	7	0.88	3	387	13.58	9.1
0	165	55	3	3	5.13	4.56	0.78	0.98	3.01	330	13.83	5.6
0	128	70	0	0	7.46	3.02	1.18	1.06	1.82	352	11.5	7.7
0	170	70	2	1	5.16	3.88	1.37	1	2.51	351	9.98	6
0	170	70	1	1	5.16	4.75	2.73	0.84	3.27	381	16.53	5.9
0	170	80	0	0	4.86	3.78	1.32	0.88	2.42	402	16.76	5.7
0	160	80	2	2	6.04	5.08	1.12	1.65	3.11	399	11.8	6.4
0	168	65	2	1	5.66	4	0.92	1.05	2.4	278	8.64	5.5
0	#NULL!	#NULL!	2	2	5.38	5.2	1.29	1.29	3.23	451	23	#NULL!
0	174	74	3	2	9.02	2.84	0.75	0.69	1.73	265	8.4	7.8
0	169	70	3	3	12.77	6.63	3.65	1.25	4.03	294	12	8.2
0	170	75	#NULL!	#NULL!	7.92	3.49	1.56	0.73	2.22	331	22.07	7.3
0	172	60	1	1	5.29	3.08	1	1.22	1.56	248	22.85	5
0	159	65	#NULL!	#NULL!	9.06	#NULL!	#NULL!	#NULL!	#NULL!	#NULL!	#NULL!	8.3
0	166	65	3	3	10.93	3.46	1.67	1.07	2.02	223	11.93	8.7
0	170	80	2	2	9.36	5.67	2.74	1.04	3.83	536	13.73	11.5
0	165	70	#NULL!	#NULL!	5.87	5.94	0.97	1.26	25.7	457	25.7	5.7
0	170	77	#NULL!	#NULL!	9.65	3.24	1.76	0.91	1.87	345	13.77	8.6
0	156	70	3	2	5.63	4.24	0.59	1.48	2.39	375	15.87	6.2
0	163	56	1	0	4.3	5.81	1.3	1.25	3.76	198	59.84	5.1
0	168	65	1	2	4.75	6.25	1.85	1.16	4.09	300	20.86	5.1
0	160	60	#NULL!	#NULL!	5.61	5.9	2.17	1.15	3.82	286	12.21	6.1
0	#NULL!	#NULL!	#NULL!	#NULL!	6.24	3.77	1.43	0.77	2.35	366	11.11	6.4
0	156	60	3	2	4.75	3.51	1	1.01	2.15	263	15.57	5.7
0	#NULL!	#NULL!	#NULL!	#NULL!	5.66	2.76	1.05	0.74	1.61	290	14.11	5.1
0	175	70	1	2	5.05	4.56	2.26	0.82	2.93	750	14.8	5.8
0	178	77	3	2	#NULL!	#NULL!	#NULL!	#NULL!	#NULL!	#NULL!	17.84	#NULL!
0	173	60	2	2	5.03	3.69	0.94	0.84	2.32	415	14.89	5.5
0	#NULL!	#NULL!	3	2	6.05	6.44	9.16	1	3.3	491	16.58	5.8
0	#NULL!	#NULL!	2	1	6.56	3.38	2.08	0.84	2.06	400	9.7	5.8
0	169	#NULL!	3	2	5.45	4.45	1.12	1.15	2.75	267	10.53	8.3
0	171	80	1	1	7.27	5.02	1.75	1.25	3.08	318	40.15	6.9
0	163	70	1	1	9.21	6.72	2.48	1.06	4.56	380	7.36	8.6
0	#NULL!	#NULL!	2	2	11.67	5.71	1.25	1.14	3.82	190	#NULL!	12.7
0	#NULL!	#NULL!	#NULL!	#NULL!	5.56	3.88	3.25	0.77	2.38	406	20.26	5.8
0	162	76	1	1	5.59	3.12	1.08	0.9	1.85	316	12.98	5.9
0	#NULL!	#NULL!	2	2	5.86	5.41	1.5	1.41	3.35	333	18.39	5.8
0	170	80	2	0	11.78	4.37	2.27	0.89	2.8	311	18.7	8.8
0	170	60	#NULL!	#NULL!	4.77	4.13	0.91	0.74	2.83	269	32.18	5.4
0	162	72	#NULL!	#NULL!	7.84	4.4	0.76	1.18	2.83	313	9.93	8.2
0	173	98	1	1	5.09	4.61	2.58	0.76	3.02	344	11.75	6
0	162	62	2	0	6.16	4.69	1.84	0.92	2.97	287	12.97	5.1
0	#NULL!	56	1	0	4.65	5.13	1.64	1.07	3.61	302	9.8	5.9

## Sheet: supplementary table S3
Supplementary table4. Bias analysis between followed-up and non-followed-up patients												Supplementary table S3. Bias analysis between followed-up and non-followed-up patients
	Total	with follow up	lose to follow up	Z	P	卡方	p						Total	with follow up	lose to follow up	statistics
	n=556	n=224	n=332			χ2	P						n=556	n=224	n=332	Z/χ2	P										分组 * 性别 交叉表
Age(years)	62(56~68)	61(56~68)	62(57~69)	-1.23	0.219			分组 * 性别 交叉表				Age(years)	62(56~68)	61(56~68)	62(57~69)	-1.23	0.219													性别		总计
≥65(%)	218(39.2)	83(37.1)	135(40.7)	0.731	0.393			性别	2.154	0.142		≥65(%)	218(39.2)	83(37.1)	135(40.7)	0.731	0.393													男	女
Male(%)	398(71.6)	168(75)	230(69.3)	2.154	0.142			分组 * 年龄65 交叉表				Male(%)	398(71.6)	168(75)	230(69.3)	2.154	0.142										分组	随访组	计数	168	56	224
Education(years)	9（9-12）	12（9-15）	9（9-12）	-4.79649	<0.001***			皮尔逊卡方	0.731	0.393		Education(years)	9（9-12）	12（9-15）	9（9-12）	-4.79649	<0.001***												期望计数	160.3	63.7	224
Education level				7.644	0.022*			分组 * 文化程度6/12 交叉表				Education level				7.644	0.022*												占 分组 的百分比	0.75	0.25	1
<=6y	126(22.7)	45(20.1)	81(24.4)					皮尔逊卡方	7.644	0.022		<=6y	126(22.7)	45(20.1)	81(24.4)													未随访组	计数	230	102	332
6-12y	313(56.3)	119(53.1)	194(58.4)					分组 * 高血压 交叉表				6-12y	313(56.3)	119(53.1)	194(58.4)														期望计数	237.7	94.3	332
>12y	117(21)	60(26.8)	57(17.2)					皮尔逊卡方	0.496	0.481		>12y	117(21)	60(26.8)	57(17.2)														占 分组 的百分比	0.693	0.307	1
Height(cm)	169(162~172)	169.5(162~173)	169(162~172)	-1.266	0.206			分组 * 糖尿病 交叉表				Height(cm)	169(162~172)	169.5(162~173)	169(162~172)	-1.266	0.206										总计		计数	398	158	556
weight(kg)	70(63~75)	70(63~80)	70(63.13~75)	-1.312	0.19			皮尔逊卡方	3.868	0.049		weight(kg)	70(63~75)	70(63~80)	70(63.13~75)	-1.312	0.19												期望计数	398	158	556
BMI(kg/m2)	24.51(23.03~26.70)	24.87(23.02~27.09)	24.51(23.03~26.57)	-0.5	0.617			分组 * 心脏病 交叉表				BMI(kg/m2)	24.51(23.03~26.70)	24.87(23.02~27.09)	24.51(23.03~26.57)	-0.5	0.617												占 分组 的百分比	0.716	0.284	1
Hypertension(%)	457(82.2)	181(80.8)	276(83.1)	0.496	0.481			皮尔逊卡方	0.609	0.435		Hypertension(%)	457(82.2)	181(80.8)	276(83.1)	0.496	0.481
Diabetes(%)	254(45.7)	91(40.6)	163(49.1)	3.868	0.049*			分组 * 既往卒中 交叉表				Diabetes(%)	254(45.7)	91(40.6)	163(49.1)	3.868	0.049*
Coronary heart disease (%)	91(16.4)	40(17.9)	51(15.4)	0.609	0.435			皮尔逊卡方	1.883	0.17		Coronary heart disease (%)	91(16.4)	40(17.9)	51(15.4)	0.609	0.435
previous stroke (%)	149(26.8)	53(23.7)	96(28.9)	1.883	0.17			分组 * 吸烟 交叉表				previous stroke (%)	149(26.8)	53(23.7)	96(28.9)	1.883	0.17										卡方检验
smoking (%)				0.837	0.658			皮尔逊卡方	0.837	0.658		smoking (%)				0.837	0.658											值	自由度	渐进显著性（双侧）	精确显著性（双侧）	精确显著性（单侧）
never	281(50.5)	115(51.3)	166(50)					分组 * 饮酒 交叉表				never	281(50.5)	115(51.3)	166(50)												皮尔逊卡方	2.154a	1	0.142
previous	55(9.9)	19(8.5)	36(10.8)					皮尔逊卡方	1.394	0.498		previous	55(9.9)	19(8.5)	36(10.8)												连续性修正b	1.881	1	0.17									.000b
now	220(39.6)	90(40.2)	130(39.2)					分组 * 卒中类型 交叉表				now	220(39.6)	90(40.2)	130(39.2)												似然比	2.174	1	0.14
Alcohol Consumption(%)				1.394	0.498			皮尔逊卡方	18.36	0		Alcohol Consumption(%)				1.394	0.498										费希尔精确检验				0.151	0.085
never	322(57.9)	125(55.8)	197(59.3)					诊断	0.463	0.496		never	322(57.9)	125(55.8)	197(59.3)												线性关联	2.15	1	0.143
previous	85(15.3)	39(17.4)	46(13.9)									previous	85(15.3)	39(17.4)	46(13.9)												有效个案数	556						皮尔逊卡方	.463a	0.496	0.516	0.301
now	149(26.8)	60(26.8)	89(26.8)									now	149(26.8)	60(26.8)	89(26.8)												a 0 个单元格 (0.0%) 的期望计数小于 5。最小期望计数为 63.65。
Systolic pressure (mmHg)	147(135~164)	143(131~159)	151(137~166.75)	-3.793	<0.001***							Systolic pressure (mmHg)	147(135~164)	143(131~159)	151(137~166.75)	-3.793	<0.001***										b 仅针对 2x2 表进行计算
Diastolic pressure (mmHg)	86(78~95)	85(76~94)	87(78~95)	-1.755	0.079							Diastolic pressure (mmHg)	86(78~95)	85(76~94)	87(78~95)	-1.755	0.079
diagnose				0.463	0.496							diagnose				0.463	0.496
stroke	42(7.6)	19(8.5)	23(6.9)									stroke	42(7.6)	19(8.5)	23(6.9)
TIA	514(92.4)	205(91.5)	309(93.1)									TIA	514(92.4)	205(91.5)	309(93.1)												分组 * 年龄65 交叉表
NIHSS score	2(1~3)	2(1~3)	2(1~3)	-0.967	0.333							NIHSS score	2(1~3)	2(1~3)	2(1~3)	-0.967	0.333													年龄65		总计
TOAST				18.265	<0.001***							TOAST				18.265	<0.001***													<65	>=65
LAA (%)	226(40.6)	69(30.8)	157(47.3)									LAA (%)	226(40.6)	69(30.8)	157(47.3)												分组	随访组	计数	141	83	224
cardioembolism (%)	6(1.1)	1(0.4)	5(1.5)									cardioembolism (%)	6(1.1)	1(0.4)	5(1.5)														期望计数	136.2	87.8	224
small-vessel occlusion (%)	249(44.8)	122(54.5)	127(38.3)									small-vessel occlusion (%)	249(44.8)	122(54.5)	127(38.3)														占 分组 的百分比	0.629	0.371	1
Others (%)	75(13.5)	32(14.3)	43(12.9)									Others (%)	75(13.5)	32(14.3)	43(12.9)													未随访组	计数	197	135	332
Fazekas score	2(2~3)	2(1~3)	2(2~3)	-2.303	0.021*							Fazekas score	2(2~3)	2(1~3)	2(2~3)	-2.303	0.021*												期望计数	201.8	130.2	332
PVH score	1(1~2)	1(1~2)	1(1~2)	-2.128	0.033*							PVH score	1(1~2)	1(1~2)	1(1~2)	-2.128	0.033*												占 分组 的百分比	0.593	0.407	1
DWMH score	1(1~1)	1(0~1)	1(1~2)	-1.85	0.064							DWMH score	1(1~1)	1(0~1)	1(1~2)	-1.85	0.064										总计		计数	338	218	556
FBG (mmol/L)	5.64(5.05~6.88)	5.51(5.03~6.83)	5.69(5.09~6.99)	-1.628	0.104							FBG (mmol/L)	5.64(5.05~6.88)	5.51(5.03~6.83)	5.69(5.09~6.99)	-1.628	0.104												期望计数	338	218	556
Total cholesterol(mmol/L)	4.5(3.80~5.19)	4.5(3.79~5.12)	4.5(3.82~5.28)	-0.601	0.548							Total cholesterol(mmol/L)	4.5(3.80~5.19)	4.5(3.79~5.12)	4.5(3.82~5.28)	-0.601	0.548												占 分组 的百分比	0.608	0.392	1
Triglyceride (mmol/L)	1.54(1.15~2.01)	1.49(1.09~1.91)	1.54(1.17~2.13)	-1.622	0.105							Triglyceride (mmol/L)	1.54(1.15~2.01)	1.49(1.09~1.91)	1.54(1.17~2.13)	-1.622	0.105
HDL (mmol/L)	1.01(0.89~1.17)	0.98(0.87~1.17)	1.02(0.9~1.16)	-1.457	0.145							HDL (mmol/L)	1.01(0.89~1.17)	0.98(0.87~1.17)	1.02(0.9~1.16)	-1.457	0.145
LDL (mmol/L)	2.77(2.3~3.36)	2.785(2.35~3.42)	2.77(2.26~3.3)	-1.105	0.269							LDL (mmol/L)	2.77(2.3~3.36)	2.785(2.35~3.42)	2.77(2.26~3.3)	-1.105	0.269
Uric acid (umol/L)	313(265~366.75)	314(270.5~380)	313(262.25~359.75)	-1.707	0.088							Uric acid (umol/L)	313(265~366.75)	314(270.5~380)	313(262.25~359.75)	-1.707	0.088										卡方检验
Homocysteine (umol/L)	12.7(10.58~16.5)	11.8(9.81~15.85)	13.05(11.2~16.98)	-3.794	<0.001***							Homocysteine (umol/L)	12.7(10.58~16.5)	11.8(9.81~15.85)	13.05(11.2~16.98)	-3.794	<0.001***											值	自由度	渐进显著性（双侧）	精确显著性（双侧）	精确显著性（单侧）
Glycosylated hemoglobin	6.1(5.7~7.2)	6.1(5.6~6.98)	6.1(5.7~7.4)	-1.82	0.069							Glycosylated hemoglobin	6.1(5.7~7.2)	6.1(5.6~6.98)	6.1(5.7~7.4)	-1.82	0.069										皮尔逊卡方	.731a	1	0.393
White blood cell,109/L	6.99(5.86~8.38)	6.815(5.80~8.34)	7.095(5.95~8.42)	-1.335	0.182							White blood cell,109/L	6.99(5.86~8.38)	6.815(5.80~8.34)	7.095(5.95~8.42)	-1.335	0.182										连续性修正b	0.587	1	0.443
Neutrophil percentage (%)	63(57~71)	63(56~70)	63(57~71)	-0.174	0.861							Neutrophil percentage (%)	63(57~71)	63(56~70)	63(57~71)	-0.174	0.861										似然比	0.733	1	0.392
Lymphocyte percentage (%)	27(21~33)	27.5(21~33)	27(21~33)	-0.241	0.809							Lymphocyte percentage (%)	27(21~33)	27.5(21~33)	27(21~33)	-0.241	0.809										费希尔精确检验				0.426	0.222
Monocyte percentage (%)	7(5~8)	7(6~8)	7(5~8)	-2.049	0.041*							Monocyte percentage (%)	7(5~8)	7(6~8)	7(5~8)	-2.049	0.041*										线性关联	0.73	1	0.393
Neutrophils, 109/L	4.37(3.43~5.64)	4.36(3.35~5.51)	4.37(3.51~5.68)	-0.696	0.486							Neutrophils, 109/L	4.37(3.43~5.64)	4.36(3.35~5.51)	4.37(3.51~5.68)	-0.696	0.486										有效个案数	556
Lymphocytes, 109/L	1.79(1.43~2.28)	1.725(1.40~2.19)	1.815(1.44~2.35)	-1.092	0.275							Lymphocytes, 109/L	1.79(1.43~2.28)	1.725(1.40~2.19)	1.815(1.44~2.35)	-1.092	0.275										a 0 个单元格 (0.0%) 的期望计数小于 5。最小期望计数为 87.83。
Monocytes, 109/L	0.46(0.35~0.60)	0.46(0.35~0.61)	0.46(0.35~0.59)	-0.619	0.536							Monocytes, 109/L	0.46(0.35~0.60)	0.46(0.35~0.61)	0.46(0.35~0.59)	-0.619	0.536										b 仅针对 2x2 表进行计算
Platelets, 109/L	216(183.25~251)	208.5(186~247.5)	220.5(179~253.75)	-0.906	0.365							Platelets, 109/L	216(183.25~251)	208.5(186~247.5)	220.5(179~253.75)	-0.906	0.365
NLR	2.35(1.72~3.42)	2.31(1.73~3.41)	2.36(1.7125~3.44)	-0.123	0.902							NLR	2.35(1.72~3.42)	2.31(1.73~3.41)	2.36(1.7125~3.44)	-0.123	0.902
PLR	119.79(92.86~152.66)	118.81(96.77~155.85)	120.14(91.37~151.3)	-0.896	0.37							PLR	119.79(92.86~152.66)	118.81(96.77~155.85)	120.14(91.37~151.3)	-0.896	0.37
LMR	3.935(3~5.21)	3.89(3.0~4.96)	3.98(3~5.44)	-1.468	0.142							LMR	3.935(3~5.21)	3.89(3.0~4.96)	3.98(3~5.44)	-1.468	0.142										分组 * 文化程度6/12 交叉表
SII	512.14(362.12~751.19)	493.65(351.69~751.19)	524.19(366.86~755.55)	-0.248	0.804							SII	512.14(362.12~751.19)	493.65(351.69~751.19)	524.19(366.86~755.55)	-0.248	0.804													文化程度6/12			总计
MMSE	26(23~28)	27(24~29)	26(22~28)	-4.038	<0.001***							MMSE	26(23~28)	27(24~29)	26(22~28)	-4.038	<0.001***													<=6	>6且<=12	>12
MOCA	20(16-24)	21(17~25)	20(16~23.75)	-3.127	0.002**							MOCA	20(16-24)	21(17~25)	20(16~23.75)	-3.127	0.002**										分组	随访组	计数	45	119	60	224
																													期望计数	50.8	126.1	47.1	224
																													占 分组 的百分比	0.201	0.531	0.268	1
																												未随访组	计数	81	194	57	332
																													期望计数	75.2	186.9	69.9	332
																													占 分组 的百分比	0.244	0.584	0.172	1
																											总计		计数	126	313	117	556
																													期望计数	126	313	117	556
																													占 分组 的百分比	0.227	0.563	0.21	1
																											卡方检验
																												值	自由度	渐进显著性（双侧）
																											皮尔逊卡方	7.644a	2	0.022
																											似然比	7.542	2	0.023
																											线性关联	5.927	1	0.015
																											有效个案数	556
																											a 0 个单元格 (0.0%) 的期望计数小于 5。最小期望计数为 47.14。
																											分组 * 高血压 交叉表
																														高血压		总计
																														无	有
																											分组	随访组	计数	43	181	224
																													期望计数	39.9	184.1	224
																													占 分组 的百分比	0.192	0.808	1
																												未随访组	计数	56	276	332
																													期望计数	59.1	272.9	332
																													占 分组 的百分比	0.169	0.831	1
																											总计		计数	99	457	556
																													期望计数	99	457	556
																													占 分组 的百分比	0.178	0.822	1
																											卡方检验
																												值	自由度	渐进显著性（双侧）	精确显著性（双侧）	精确显著性（单侧）
																											皮尔逊卡方	.496a	1	0.481
																											连续性修正b	0.349	1	0.554
																											似然比	0.493	1	0.483
																											费希尔精确检验				0.499	0.276
																											线性关联	0.495	1	0.482
																											有效个案数	556
																											a 0 个单元格 (0.0%) 的期望计数小于 5。最小期望计数为 39.88。
																											b 仅针对 2x2 表进行计算
																											分组 * 糖尿病 交叉表
																														糖尿病		总计
																														无	有
																											分组	随访组	计数	133	91	224
																													期望计数	121.7	102.3	224
																													占 分组 的百分比	0.594	0.406	1
																												未随访组	计数	169	163	332
																													期望计数	180.3	151.7	332
																													占 分组 的百分比	0.509	0.491	1
																											总计		计数	302	254	556
																													期望计数	302	254	556
																													占 分组 的百分比	0.543	0.457	1
																											卡方检验
																												值	自由度	渐进显著性（双侧）	精确显著性（双侧）	精确显著性（单侧）
																											皮尔逊卡方	3.868a	1	0.049
																											连续性修正b	3.535	1	0.06
																											似然比	3.881	1	0.049
																											费希尔精确检验				0.056	0.03
																											线性关联	3.861	1	0.049
																											有效个案数	556
																											a 0 个单元格 (0.0%) 的期望计数小于 5。最小期望计数为 102.33。
																											b 仅针对 2x2 表进行计算
																											分组 * 心脏病 交叉表
																														心脏病		总计
																														无	有
																											分组	随访组	计数	184	40	224
																													期望计数	187.3	36.7	224
																													占 分组 的百分比	0.821	0.179	1
																												未随访组	计数	281	51	332
																													期望计数	277.7	54.3	332
																													占 分组 的百分比	0.846	0.154	1
																											总计		计数	465	91	556
																													期望计数	465	91	556
																													占 分组 的百分比	0.836	0.164	1
																											卡方检验
																												值	自由度	渐进显著性（双侧）	精确显著性（双侧）	精确显著性（单侧）
																											皮尔逊卡方	.609a	1	0.435
																											连续性修正b	0.44	1	0.507
																											似然比	0.604	1	0.437
																											费希尔精确检验				0.483	0.253
																											线性关联	0.608	1	0.436
																											有效个案数	556
																											a 0 个单元格 (0.0%) 的期望计数小于 5。最小期望计数为 36.66。
																											b 仅针对 2x2 表进行计算
																											分组 * 既往卒中 交叉表
																														既往卒中		总计
																														无	有
																											分组	随访组	计数	171	53	224
																													期望计数	164	60	224
																													占 分组 的百分比	0.763	0.237	1
																												未随访组	计数	236	96	332
																													期望计数	243	89	332
																													占 分组 的百分比	0.711	0.289	1
																											总计		计数	407	149	556
																													期望计数	407	149	556
																													占 分组 的百分比	0.732	0.268	1
																											卡方检验
																												值	自由度	渐进显著性（双侧）	精确显著性（双侧）	精确显著性（单侧）
																											皮尔逊卡方	1.883a	1	0.17
																											连续性修正b	1.625	1	0.202
																											似然比	1.901	1	0.168
																											费希尔精确检验				0.174	0.101
																											线性关联	1.879	1	0.17
																											有效个案数	556
																											a 0 个单元格 (0.0%) 的期望计数小于 5。最小期望计数为 60.03。
																											b 仅针对 2x2 表进行计算
																											分组 * 吸烟 交叉表
																														吸烟			总计
																														无	既往	目前
																											分组	随访组	计数	115	19	90	224
																													期望计数	113.2	22.2	88.6	224
																													占 分组 的百分比	0.513	0.085	0.402	1
																												未随访组	计数	166	36	130	332
																													期望计数	167.8	32.8	131.4	332
																													占 分组 的百分比	0.5	0.108	0.392	1
																											总计		计数	281	55	220	556
																													期望计数	281	55	220	556
																													占 分组 的百分比	0.505	0.099	0.396	1
																											卡方检验
																												值	自由度	渐进显著性（双侧）
																											皮尔逊卡方	.837a	2	0.658
																											似然比	0.85	2	0.654
																											线性关联	0.002	1	0.969
																											有效个案数	556
																											a 0 个单元格 (0.0%) 的期望计数小于 5。最小期望计数为 22.16。
																											分组 * 饮酒 交叉表
																														饮酒			总计
																														从无	既往	目前
																											分组	随访组	计数	125	39	60	224
																													期望计数	129.7	34.2	60	224
																													占 分组 的百分比	0.558	0.174	0.268	1
																												未随访组	计数	197	46	89	332
																													期望计数	192.3	50.8	89	332
																													占 分组 的百分比	0.593	0.139	0.268	1
																											总计		计数	322	85	149	556
																													期望计数	322	85	149	556
																													占 分组 的百分比	0.579	0.153	0.268	1
																											卡方检验
																												值	自由度	渐进显著性（双侧）
																											皮尔逊卡方	1.394a	2	0.498
																											似然比	1.382	2	0.501
																											线性关联	0.22	1	0.639
																											有效个案数	556
																											a 0 个单元格 (0.0%) 的期望计数小于 5。最小期望计数为 34.24。
																											分组 * 卒中类型 交叉表
																														卒中类型				总计
																														大动脉粥样硬化	心源性栓塞	小血管闭塞	其他
																											分组	随访组	计数	69	1	122	32	224
																													期望计数	91.1	2.4	100.3	30.2	224
																													占 分组 的百分比	0.308	0.004	0.545	0.143	1
																												未随访组	计数	157	5	127	43	332
																													期望计数	134.9	3.6	148.7	44.8	332
																													占 分组 的百分比	0.473	0.015	0.383	0.13	1
																											总计		计数	226	6	249	75	556
																													期望计数	226	6	249	75	556
																													占 分组 的百分比	0.406	0.011	0.448	0.135	1
																											卡方检验
																												值	自由度	渐进显著性（双侧）	蒙特卡洛显著性（双侧）			蒙特卡洛显著性（单侧）
																															显著性	99% 置信区间		显著性	99% 置信区间
																																下限	上限		下限	上限
																											皮尔逊卡方	18.360a	3	0	.000b	0	0.001
																											似然比	18.707	3	0	.001b	0	0.001
																											费希尔精确检验	18.265			.000b	0	0.001
																											线性关联	12.874c	1	0	.001b	0	0.001	.001b	0	0.001
																											有效个案数	556
																											a 2 个单元格 (25.0%) 的期望计数小于 5。最小期望计数为 2.42。
																											b 基于 10000 个抽样表，起始种子为 957002199。
																											c 标准化统计为 -3.588。
																											分组 * 诊断卒中 交叉表
																														诊断卒中		总计
																														TIA	卒中
																											分组	随访组	计数	19	205	224
																													期望计数	16.9	207.1	224
																													占 分组 的百分比	0.085	0.915	1
																												未随访组	计数	23	309	332
																													期望计数	25.1	306.9	332
																													占 分组 的百分比	0.069	0.931	1
																											总计		计数	42	514	556
																													期望计数	42	514	556
																													占 分组 的百分比	0.076	0.924	1
																											卡方检验c
																												值	自由度	渐进显著性（双侧）	精确显著性（双侧）	精确显著性（单侧）	点概率
																											皮尔逊卡方	.463a	1	0.496	0.516	0.301
																											连续性修正b	0.267	1	0.605
																											似然比	0.458	1	0.499	0.516	0.301
																											费希尔精确检验				0.516	0.301
																											线性关联	.462d	1	0.497	0.516	0.301	0.102
																											有效个案数	556
																											a 0 个单元格 (0.0%) 的期望计数小于 5。最小期望计数为 16.92。
																											b 仅针对 2x2 表进行计算
																											c 对于 2x2 交叉表，提供了精确结果而不是蒙特卡洛结果。
																											d 标准化统计为 .680。
